# Supplementary material for: Clinical Efficacy and Safety of an Automatic Closed-Suction System in Mechanically Ventilated Patients with Pneumonia: A Multicenter, Prospective, Randomized, Non-Inferiority, Investigator-Initiated Trial
Source: Diagnostics (Basel). 2024 May 21;14(11):1068. doi: 10.3390/diagnostics14111068 (PMC11172224; doi:10.3390/diagnostics14111068)
Supplement: Supplementary file 1 [file diagnostics-14-01068-s001.zip]

Archive with 2 entries (2 files):
- diagnostics-2972340-supplementary/Supplementary material S1.pdf
- diagnostics-2972340-supplementary/Supplementary material S2.mp4
